# Supplementary material for: LncRNA HOTAIR promotes MPP+-induced neuronal injury in Parkinson’s disease by regulating the miR-874-5p/ATG10 axis
Source: EXCLI J. 2020 Aug 5;19:1141–53. doi: 10.17179/excli2020-2286 (PMC7527508; doi:10.17179/excli2020-2286)
Supplement: Supplementary data 2 [file EXCLI-19-1141-s-002.xlsx]

## Sheet: Figure 1
Figure 1A
MPP+ concentration (mM)	0			0.25			0.5			1
	0.945	0.987	1.068	2.447	2.658	2.869	3.647	3.987	4.327	4.602	4.926	5.25
Figure 1B
MPP+(1 mM) treatment time	0h			12h			24h			48h
	0.926	0.942	1.132	2.0214	2.306	2.5906	3.814	4.021	4.228	4.722	5.106	5.49

## Sheet: Figure 2
Figure 2A	Control			MPP+			MPP++si-NC			MPP++si-HOTAIR
	0.9125	0.9458	1.1417	5.315	5.748	6.181	5.423	5.832	6.241	2.084	2.362	2.64
Figure 2B	Control			MPP+			MPP++si-NC			MPP++si-HOTAIR
	95	93	112	36	42	48	39	44	49	81	89	97
Figure 2C	Control			MPP+			MPP++si-NC			MPP++si-HOTAIR
	3.325	3.859	4.393	19.003	20.326	21.649	19.425	20.665	21.905	7.745	8.526	9.307
Figure 2D	Control			MPP+			MPP++si-NC			MPP++si-HOTAIR
Bcl-2	0.932	0.956	1.112	0.334	0.365	0.396	0.328	0.361	0.394	0.798	0.869	0.94
Bax	0.916	0.969	1.115	3.412	3.658	3.904	3.405	3.702	3.999	1.506	1.695	1.884
Figure 2E	Control			MPP+			MPP++si-NC			MPP++si-HOTAIR
	12	13	14	37	40	43	39	41	43	18	20	22
Figure 2F	Control			MPP+			MPP++si-NC			MPP++si-HOTAIR
	10.03	11.26	12.49	33.26	35.69	38.12	33.03	35.22	37.402	14.52	16.52	18.52
Figure 2G	Control			MPP+			MPP++si-NC			MPP++si-HOTAIR
	6.31	7.23	8.05	26.35	28.53	30.71	27.04	28.96	30.88	10.06	11.23	12.5
Figure 2H	Control			MPP+			MPP++si-NC			MPP++si-HOTAIR
	0.922	0.956	1.122	3.31	3.56	3.81	3.39	3.61	3.83	1.52	1.68	1.84
Figure 2I	Control			MPP+			MPP++si-NC			MPP++si-HOTAIR
	0.932	0.975	1.093	4.422	4.758	5.094	4.511	4.803	5.095	1.887	2.111	2.335
Figure 2J	Control			MPP+			MPP++si-NC			MPP++si-HOTAIR
	0.926	0.952	1.122	0.361	0.422	0.483	0.366	0.419	0.472	0.827	0.887	0.947

## Sheet: Figure 3
Figure 3B
		miR-NC			miR-874-5p
	HOTAIR WT	0.936	0.959	1.105	0.302	0.326	0.35
	HOTAIR MUT	0.916	0.974	1.11	1.073	0.989	0.905
Figure 3C
		anti-IgG			anti-Ago2
	HOTAIR	1.103	1.205	1.407	60.31	65.526	70.742
	miR-874-5p	1.663	1.745	1.927	40.541	43.263	47.985
Figure 3D
		anti-miR-NC			anti-miR-874-5p
		0.969	0.945	1.086	0.358	0.402	0.446
Figure 3E
		si-NC			si-HOTAIR
		0.922	0.945	1.133	6.096	6.587	7.078
Figure 3F
MPP+ concentration (mM)	0			0.25			0.5			1
	0.933	0.974	1.093	0.655	0.723	0.791	0.492	0.548	0.604	0.311	0.356	0.401
Figure 3G
MPP+(1 mM) treatment time	0h			12h			24h			48h
	0.927	0.998	1.075	0.691	0.756	0.821	0.491	0.535	0.579	0.312	0.341	0.37

## Sheet: Figure 4
Figure 4A	Control			MPP+			MPP++si-NC			MPP++si-HOTAIR			MPP++si-HOTAIR+anti-miR-NC			MPP++si-HOTAIR+anti-miR-874-5p
	0.923	0.956	1.121	0.326	0.362	0.398	0.331	0.369	0.407	0.803	0.869	0.935	0.799	0.862	0.925	0.543	0.598	0.653
Figure 4B	Control			MPP+			MPP++si-NC			MPP++si-HOTAIR			MPP++si-HOTAIR+anti-miR-NC			MPP++si-HOTAIR+anti-miR-874-5p
	94	96	110	39	45	51	42	47	52	78	86	94	77	84	91	60	66	72
Figure 4C	Control			MPP+			MPP++si-NC			MPP++si-HOTAIR			MPP++si-HOTAIR+anti-miR-NC			MPP++si-HOTAIR+anti-miR-874-5p
	3.262	3.689	4.116	19.533	21.254	22.975	19.408	21.001	22.594	8.012	8.874	9.736	8.032	8.987	9.942	14.444	15.878	17.112
Figure 4D	Control			MPP+			MPP++si-NC			MPP++si-HOTAIR			MPP++si-HOTAIR+anti-miR-NC			MPP++si-HOTAIR+anti-miR-874-5p
Bcl-2	0.935	0.978	1.087	0.305	0.342	0.379	0.314	0.348	0.382	0.783	0.847	0.911	0.786	0.842	0.898	0.642	0.698	0.754
Bax	0.942	0.936	1.122	3.312	3.547	3.782	3.306	3.578	3.84	1.603	1.723	1.843	1.599	1.715	1.831	2.422	2.654	2.846
Figure 4E	Control			MPP+			MPP++si-NC			MPP++si-HOTAIR			MPP++si-HOTAIR+anti-miR-NC			MPP++si-HOTAIR+anti-miR-874-5p
	13.64	14.52	15.4	38.25	41.63	45.01	40.59	41.95	45.31	19.32	21.54	23.76	19.66	21.11	22.56	30.04	32.26	34.48
Figure 4F	Control			MPP+			MPP++si-NC			MPP++si-HOTAIR			MPP++si-HOTAIR+anti-miR-NC			MPP++si-HOTAIR+anti-miR-874-5p
	9.365	10.235	11.105	32.002	34.569	37.136	32.215	34.896	37.577	13.874	15.236	16.598	14.085	15.008	16.331	20.174	22.147	24.12
Figure 4G	Control			MPP+			MPP++si-NC			MPP++si-HOTAIR			MPP++si-HOTAIR+anti-miR-NC			MPP++si-HOTAIR+anti-miR-874-5p
	6.102	6.475	6.848	23.424	25.458	27.492	23.965	25.896	27.827	9.445	10.589	11.733	9.047	10.142	11.537	16.075	17.784	19.493
Figure 4H	Control			MPP+			MPP++si-NC			MPP++si-HOTAIR			MPP++si-HOTAIR+anti-miR-NC			MPP++si-HOTAIR+anti-miR-874-5p
	0.932	0.968	1.1	3.212	3.415	3.618	3.247	3.468	3.689	1.444	1.587	1.73	1.403	1.554	1.705	2.101	2.265	2.429
Figure 4I	Control			MPP+			MPP++si-NC			MPP++si-HOTAIR			MPP++si-HOTAIR+anti-miR-NC			MPP++si-HOTAIR+anti-miR-874-5p
	0.936	0.968	1.096	4.722	5.021	5.32	4.733	5.047	5.361	2.369	2.547	2.725	2.336	2.532	2.728	3.901	4.154	4.407
Figure 4J	Control			MPP+			MPP++si-NC			MPP++si-HOTAIR			MPP++si-HOTAIR+anti-miR-NC			MPP++si-HOTAIR+anti-miR-874-5p
	0.917	0.945	1.138	0.364	0.403	0.442	0.372	0.411	0.45	0.802	0.867	0.932	0.796	0.862	0.928	0.632	0.687	0.742

## Sheet: Figure 5
Figure 5B	miR-NC			miR-874-5p
ATG10 3' UTR WT	0.936	0.978	1.086	0.392	0.429	0.466
ATG10 3' UTR MUT	0.932	0.945	1.123	0.947	1.014	1.081
Figure 5C	miR-NC			miR-874-5p
	0.925	0.978	1.097	0.381	0.436	0.491
Figure 5D	miR-NC			miR-874-5p
	0.936	0.958	1.106	0.412	0.456	0.5
Figure 5E	vector			ATG10
	0.925	0.945	1.13	2.458	2.632	2.715
Figure 5F	vector			ATG10
	0.989	0.952	1.059	3.175	3.365	3.522
Figure 5G
MPP+ concentration (mM)	0			0.25			0.5			1
	0.956	0.989	1.055	1.735	1.897	2.059	2.763	2.987	3.211	4.002	4.256	4.51
Figure 5H
MPP+ concentration (mM)	0			0.25			0.5			1
	0.922	0.958	1.12	1.736	1.902	2.068	2.806	3.021	3.236	4.202	4.456	4.71
Figure 5I
MPP+(1 mM) treatment time	0h			12h			24h			48h
	0.931	0.969	1.1	1.982	2.012	2.402	2.753	3.068	3.383	3.824	4.121	4.438
Figure 5J
MPP+(1 mM) treatment time	0h			12h			24h			48h
	0.915	0.965	1.12	1.998	2.254	2.51	3.006	3.254	3.502	4.257	4.587	4.917

## Sheet: Figure 6
Figure 6A	Control			MPP+			MPP++miR-NC			MPP++miR-874-5p			MPP++miR-874-5p+vector			MPP++miR-874-5p+ATG10
	0.921	0.958	1.121	3.806	4.025	4.244	3.825	4.098	4.371	1.701	1.856	2.011	1.645	1.806	1.967	2.822	3.021	3.22
Figure 6B	Control			MPP+			MPP++miR-NC			MPP++miR-874-5p			MPP++miR-874-5p+vector			MPP++miR-874-5p+ATG10
	0.926	0.968	1.106	4.126	4.521	4.916	4.189	4.536	4.883	1.826	2.021	2.216	1.805	2.002	2.199	3.296	3.547	3.798
Figure 6C	Control			MPP+			MPP++miR-NC			MPP++miR-874-5p			MPP++miR-874-5p+vector			MPP++miR-874-5p+ATG10
	92	95	113	34	40	46	38	43	48	75	83	91	74	81	88	63	69	75
Figure 6D	Control			MPP+			MPP++miR-NC			MPP++miR-874-5p			MPP++miR-874-5p+vector			MPP++miR-874-5p+ATG10
	3.225	3.069	2.913	17.875	19.587	21.299	17.212	19.122	21.032	6.698	7.548	8.398	6.587	7.596	8.605	10.412	11.658	12.904
Figure 6E	Control			MPP+			MPP++miR-NC			MPP++miR-874-5p			MPP++miR-874-5p+vector			MPP++miR-874-5p+ATG10
Bcl-2	0.916	0.942	1.142	0.366	0.402	0.438	0.362	0.406	0.45	0.779	0.832	0.885	0.769	0.829	0.889	0.595	0.632	0.669
Bax	0.922	0.956	1.122	3.763	4.021	4.279	3.698	3.965	4.232	1.911	2.021	2.131	1.922	2.036	2.15	3.009	3.265	3.521
Figure 6F	Control			MPP+			MPP++miR-NC			MPP++miR-874-5p			MPP++miR-874-5p+vector			MPP++miR-874-5p+ATG10
	12.36	13.25	14.14	40.025	43.65	47.275	40.88	43.98	47.08	20.06	22.65	25.24	19.99	22.47	24.95	32.36	34.54	36.72
Figure 6G	Control			MPP+			MPP++miR-NC			MPP++miR-874-5p			MPP++miR-874-5p+vector			MPP++miR-874-5p+ATG10
	10.136	11.254	12.372	33.214	35.698	38.182	33.021	35.785	38.549	15.475	17.526	19.577	15.236	17.411	19.586	23.218	25.698	28.178
Figure 6H	Control			MPP+			MPP++miR-NC			MPP++miR-874-5p			MPP++miR-874-5p+vector			MPP++miR-874-5p+ATG10
	6.975	7.212	7.449	24.542	26.874	29.206	24.335	26.685	29.035	10.003	11.475	12.947	10.063	11.574	13.085	17.544	19.521	21.498
Figure 6I	Control			MPP+			MPP++miR-NC			MPP++miR-874-5p			MPP++miR-874-5p+vector			MPP++miR-874-5p+ATG10
	0.916	0.947	1.137	3.601	3.847	4.093	3.612	3.866	4.12	1.611	1.758	1.905	1.603	1.716	1.829	2.495	2.687	2.869
Figure 6J	Control			MPP+			MPP++miR-NC			MPP++miR-874-5p			MPP++miR-874-5p+vector			MPP++miR-874-5p+ATG10
	0.925	0.968	1.107	4.326	4.754	5.182	4.303	4.723	5.143	2.447	2.687	2.927	2.452	2.701	2.95	3.411	3.698	3.985
Figure 6K	Control			MPP+			MPP++miR-NC			MPP++miR-874-5p			MPP++miR-874-5p+vector			MPP++miR-874-5p+ATG10
	0.936	0.958	1.106	0.327	0.358	0.389	0.33	0.361	0.392	0.803	0.847	0.891	0.799	0.841	0.883	0.606	0.658	0.71

## Sheet: Figure 7
Figure 7A	Control			MPP+			MPP++si-NC			MPP++si-HOTAIR			MPP++si-HOTAIR+anti-miR-NC			MPP++si-HOTAIR+anti-miR-874-5p
	0.919	0.958	1.123	4.021	4.254	4.487	4.005	4.269	4.533	1.712	1.874	2.036	1.703	1.852	2.001	2.945	3.147	3.358
Figure 7B	Control			MPP+			MPP++si-NC			MPP++si-HOTAIR			MPP++si-HOTAIR+anti-miR-NC			MPP++si-HOTAIR+anti-miR-874-5p
	0.947	0.9689	1.0841	4.425	4.685	4.945	4.453	4.702	4.951	1.956	2.141	2.326	1.923	2.108	2.293	3.147	3.365	3.583
